# Supplementary material for: Fast Growing, Healthy and Resident Green Turtles (Chelonia mydas) at Two Neritic Sites in the Central and Northern Coast of Peru: Implications for Conservation
Source: PLoS One. 2014 Nov 19;9(11):e113068. doi: 10.1371/journal.pone.0113068 (PMC4237379; doi:10.1371/journal.pone.0113068)
Supplement: Table S1 — Lengths, weight and growth rate and body condition index measurements of all individuals studied at el Ñuro. (XLSX) [file pone.0113068.s001.xlsx]

## Sheet: Growth rates
#	ID	Stage	Date Capture	year of 1st capture	Date recapture	year of recapture	Mean sampling year	recapture interval (d)	CCLn-t L (capture)	CCLn-t L (Recapt)	Mean size	Δsize (CCL, cm)	Growth rate/year L
1	R01	SubA	2010-05-31	2010	2011-06-20	2011	2010.5	385	76.2	80.5	78.35	4.3	4.07662
2	R01	A	2011-06-20	2011	2013-03-12	2013	2012	631	80.5	86.9	83.7	6.4	3.70206
3	R06	SubA	2010-06-01	2010	2011-11-22	2011	2010.5	539	73.5	75.4	74.45	1.9	1.28664
4	R06	SubA	2011-11-22	2011	2012-07-06	2012	2011.5	227	75.4	80.3	77.85	4.9	7.87885
5	R06	SubA	2012-07-06	2012	2012-11-07	2012	2012	124	80.3	81.4	80.85	1.1	3.2379
6	R09	SubA	2010-06-01	2010	2013-03-12	2013	2011.5	1015	71.6	78	74.8	6.4	2.30148
7	R102	SubA	2012-07-06	2012	2012-11-07	2012	2012	124	68.7	69.6	69.15	0.9	2.64919
8	R103	SubA	2012-07-06	2012	2012-11-09	2012	2012	126	61.2	62.2	61.7	1	2.89683
9	R104	SubA	2012-11-09	2012	2013-08-13	2013	2012.5	277	62.2	65.8	64	3.6	4.74368
10	R105	SubA	2012-07-07	2012	2012-11-09	2012	2012	125	85.8	85.8	85.8	0	0
11	R108	SubA	2012-11-05	2012	2013-03-13	2013	2012.5	128	66.7	66	66.35	-0.7	-1.99609
12	R108	SubA	2013-03-13	2013	2013-08-12	2013	2013	152	66	67.1	66.55	1.1	2.64145
13	R117	SubA	2012-11-06	2012	2013-03-10	2013	2012.5	124	66	65.5	65.75	-0.5	-1.47177
14	R117	SubA	2013-03-10	2013	2013-08-14	2013	2013	157	65.5	66.3	65.9	0.8	1.85987
15	R13	SubA	2010-06-01	2010	2011-11-26	2011	2010.5	543	81.7	86.2	83.95	4.5	3.02486
16	R133	SubA	2012-11-09	2012	2013-03-10	2013	2012.5	121	65.3	65	65.15	-0.3	-0.904959
17	R16	SubA	2010-06-02	2010	2011-06-20	2011	2010.5	383	60	63	61.5	3	2.85901
18	R18	SubA	2010-06-02	2010	2011-06-19	2011	2010.5	382	75.6	76.4	76	0.8	0.764398
19	R20	SubA	2010-06-03	2010	2010-12-15	2010	2010	195	79.5	82	80.75	2.5	4.67949
20	R22	SubA	2010-06-03	2010	2011-11-23	2011	2010.5	538	79.5	84	81.75	4.5	3.05297
21	R29	SubA	2010-06-03	2010	2011-11-23	2011	2010.5	538	73	78.5	75.75	5.5	3.73141
22	R32	SubA	2010-12-19	2010	2011-06-18	2011	2010.5	181	79.7	81	80.35	1.3	2.62155
23	R34	SubA	2011-06-16	2011	2011-11-23	2011	2011	160	82.5	82.2	82.35	-0.3	-0.684375
24	R37	SubA	2011-06-16	2011	2012-07-06	2012	2011.5	386	75.5	76.8	76.15	1.3	1.22927
25	R37	SubA	2012-07-06	2012	2012-11-07	2012	2012	124	76.8	77	76.9	0.2	0.58871
26	R39	SubA	2011-06-17	2011	2012-11-08	2012	2011.5	510	67.2	68.6	67.9	1.4	1.00196
27	R40	SubA	2011-06-17	2011	2012-07-06	2012	2011.5	385	64.7	69.1	66.9	4.4	4.17143
28	R47	SubA	2011-06-17	2011	2011-11-22	2011	2011	158	80.2	80.5	80.35	0.3	0.693038
29	R48	SubA	2011-06-17	2011	2012-11-06	2012	2011.5	508	53.7	59.1	56.4	5.4	3.87992
30	R56	SubA	2011-06-19	2011	2011-11-25	2011	2011	159	73.9	74.4	74.15	0.5	1.1478
31	R56	SubA	2011-11-25	2011	2012-07-06	2012	2011.5	224	74.4	77.5	75.95	3.1	5.05134
32	R56	SubA	2012-07-06	2012	2012-11-05	2012	2012	122	77.5	77.9	77.7	0.4	1.19672
33	R57	SubA	2011-06-20	2011	2012-07-03	2012	2011.5	379	74	77.6	75.8	3.6	3.46702
34	R58	SubA	2011-06-20	2011	2011-11-24	2011	2011	157	81	81.3	81.15	0.3	0.697452
35	R107	SubA	2012-11-05	2012	2013-08-12	2013	2012.5	280	63.7	65.4	64.55	1.7	2.21607
36	R112	SubA	2012-11-05	2012	2013-08-13	2013	2012.5	281	87.2	90.6	88.9	3.4	4.41637
37	R139	SubA	2013-03-10	2013	2013-08-16	2013	2013	159	88.3	90.4	89.35	2.1	4.82075
38	R44	SubA	2011-06-17	2011	2013-08-12	2013	2012	787	75.5	83.2	79.35	7.7	3.57116
39	R59	SubA	2011-06-20	2011	2013-08-13	2013	2012	785	85	88.4	86.7	3.4	1.58089
40	R61	SubA	2011-11-22	2011	2013-08-13	2013	2012	630	79	81.3	80.15	2.3	1.33254
41	R82	SubA	2011-11-26	2011	2012-11-05	2013	2012	345	77.2	77.1	77.15	-0.1	-0.105797
42	R82	SubA	2012-11-05	2012	2013-03-11	2013	2012.5	126	77.1	78	77.55	0.9	2.60714
43	R88	SubA	2012-07-03	2012	2013-08-15	2013	2012.5	408	61.5	67.4	64.45	5.9	5.27819
44	R92	SubA	2012-07-03	2012	2013-08-13	2013	2012.5	406	75.6	79.7	77.65	4.1	3.68596
45	R99	SubA	2012-07-05	2012	2013-08-15	2013	2012.5	406	66.9	73	69.95	6.1	5.48399

## Sheet: BCI estimate
year	id	spp	site	ccl	scl	weight	Life_stage	bci	bci_10000
2010	R17	cm	Nuro	51	48.5	20	0	0.000175309	1.75309
2010	R26	cm	Nuro	57	53.4	23	0	0.000151044	1.51044
2010	R16	cm	Nuro	60	57.7	29	0	0.000150963	1.50963
2010	R30	cm	Nuro	61.2	58	29	1	0.000148633	1.48633
2010	R28	cm	Nuro	63	60.4	34	1	0.000154301	1.54301
2010	R14	cm	Nuro	67	64.6	43	1	0.000159504	1.59504
2010	R24	cm	Nuro	67.1	64.3	36	1	0.000135416	1.35416
2010	R15	cm	Nuro	67.5	64.6	34	1	0.000126119	1.26119
2010	R12	cm	Nuro	67.5	65.2	41	1	0.000147925	1.47925
2010	R10	cm	Nuro	67.8	63.4	42	1	0.000164809	1.64809
2010	R31	cm	Nuro	67.9	64.6	43	1	0.000159504	1.59504
2010	R07	cm	Nuro	68.6	65.6	43	1	0.00015232	1.5232
2010	R08	cm	Nuro	68.8	66	39	1	0.000135654	1.35654
2010	R25	cm	Nuro	69.5	65.2	37	1	0.000133493	1.33493
2010	R05	cm	Nuro	71.2	65.8	42	1	0.000147425	1.47425
2010	R11	cm	Nuro	71.6	67.8	46	1	0.000147594	1.47594
2010	R09	cm	Nuro	71.6	68.1	45	1	0.000142486	1.42486
2010	R21	cm	Nuro	71.6	69.3	47	1	0.000141221	1.41221
2010	R27	cm	Nuro	72.4	67.8	47	1	0.000150803	1.50803
2010	R23	cm	Nuro	72.4	70.2	52	1	0.000150311	1.50311
2010	R29	cm	Nuro	73	69.6	46	1	0.000136436	1.36436
2010	R02	cm	Nuro	73.2	69.2	50	1	0.000150656	1.50656
2010	R06	cm	Nuro	73.5	70	44	1	0.00012828	1.2828
2010	R18	cm	Nuro	75.6	71.6	45	1	0.000122595	1.22595
2010	R01	cm	Nuro	76.2	72	55	1	0.000147402	1.47402
2010	R19	cm	Nuro	79	74.5	62	1	0.000149942	1.49942
2010	R22	cm	Nuro	79.5	75	55	1	0.00013037	1.3037
2010	R20	cm	Nuro	79.5	76.1	61	1	0.000138413	1.38413
2010	R32	cm	Nuro	79.7	75.5	63	1	0.000146386	1.46386
2010	R33	cm	Nuro	79.8	73.8	65	1	0.000161713	1.61713
2010	R13	cm	Nuro	81.7	77.5	73	1	0.000156826	1.56826
2010	R20	cm	Nuro	82	77.2	60	1	0.000130407	1.30407
2011	R38	cm	Nuro	52	49.8	17	0	0.000137645	1.37645
2011	R46	cm	Nuro	53.1	50.8	18	0	0.000137601	1.37601
2011	R48	cm	Nuro	53.7	51.3	20	0	0.000148014	1.48014
2011	R36	cm	Nuro	54	52.4	24	0	0.000166808	1.66808
2011	R63	cm	Nuro	54.5	51.7	22	0	0.000159203	1.59203
2011	R53	cm	Nuro	54.5	51.8	23	0	0.000165477	1.65477
2011	R52	cm	Nuro	55.7	53.1	21	0	0.000140261	1.40261
2011	R54	cm	Nuro	56.8	54.6	22	0	0.000135159	1.35159
2011	R43	cm	Nuro	57.4	54.7	25	0	0.000152622	1.52622
2011	R79	cm	Nuro	57.6	54.6	29	0	0.000178164	1.78164
2011	R16	cm	Nuro	63	60	36	1	0.000166667	1.66667
2011	R77	cm	Nuro	63.3	59.8	35	1	0.000163668	1.63668
2011	R49	cm	Nuro	64.2	60	35	1	0.000162037	1.62037
2011	R40	cm	Nuro	64.7	61.4	36	1	0.000155343	1.55343
2011	R04	cm	Nuro	65	61.2	30	1	0.000130878	1.30878
2011	R74	cm	Nuro	66.9	62.9	44	1	0.000176808	1.76808
2011	R39	cm	Nuro	67.2	63.7	37	1	0.000143004	1.43004
2011	R50	cm	Nuro	68	64.7	40	1	0.000147689	1.47689
2011	R42	cm	Nuro	69.5	65.8	42	1	0.00014719	1.4719
2011	R65	cm	Nuro	71.1	67.8	48	1	0.000154011	1.54011
2011	R75	cm	Nuro	71.9	67.4	50	1	0.000163302	1.63302
2011	R55	cm	Nuro	73	68.9	48	1	0.000146752	1.46752
2011	R51	cm	Nuro	73.6	69.5	57	1	0.000169793	1.69793
2011	R56	cm	Nuro	73.9	70.4	55	1	0.000157632	1.57632
2011	R57	cm	Nuro	74	69.6	51	1	0.000151266	1.51266
2011	R73	cm	Nuro	74.2	70	55	1	0.00016035	1.6035
2011	R72	cm	Nuro	74.2	71.3	51	1	0.000140702	1.40702
2011	R56	cm	Nuro	74.4	70.3	54	1	0.000155427	1.55427
2011	R06	cm	Nuro	75.4	71.2	51	1	0.000141296	1.41296
2011	R37	cm	Nuro	75.5	71	63	1	0.000176021	1.76021
2011	R41	cm	Nuro	75.5	71.3	50	1	0.00013766	1.3766
2011	R44	cm	Nuro	75.5	71.3	54	1	0.000148672	1.48672
2011	R78	cm	Nuro	76	72.2	55	1	0.000146134	1.46134
2011	R45	cm	Nuro	76	71.8	59	1	0.00015934	1.5934
2011	R18	cm	Nuro	76.4	73	50	1	0.000128529	1.28529
2011	R82	cm	Nuro	77.2	73.6	54	1	0.000135444	1.35444
2011	R29	cm	Nuro	78.5	74.1	65	1	0.000159757	1.59757
2011	R60	cm	Nuro	78.5	74.4	66	1	0.00016026	1.6026
2011	R71	cm	Nuro	78.7	75.6	67	1	0.000155063	1.55063
2011	R61	cm	Nuro	79	73.7	57	1	0.000142388	1.42388
2011	R47	cm	Nuro	80.2	75.7	64	1	0.00014772	1.4772
2011	R01	cm	Nuro	80.5	76.3	71	1	0.00015984	1.5984
2011	R47	cm	Nuro	80.5	76.6	70	1	0.000155744	1.55744
2011	R62	cm	Nuro	80.8	66.6	70	1	0.00023696	2.3696
2011	R58	cm	Nuro	81	75.8	70	1	0.000160728	1.60728
2011	R70	cm	Nuro	81	76.7	67	1	0.000148487	1.48487
2011	R32	cm	Nuro	81	77.9	68	1	0.000143846	1.43846
2011	R66	cm	Nuro	81.1	76	68	1	0.000154906	1.54906
2011	R58	cm	Nuro	81.3	76.4	70	1	0.00015697	1.5697
2011	R67	cm	Nuro	82.2	77.3	68	1	0.000147221	1.47221
2011	R34	cm	Nuro	82.2	78.2	80	1	0.00016729	1.6729
2011	R34	cm	Nuro	82.5	77.5	70	1	0.000150381	1.50381
2011	R35	cm	Nuro	82.5	77.5	65.5	1	0.000140714	1.40714
2011	R76	cm	Nuro	82.7	77.5	65	1	0.000139639	1.39639
2011	R69	cm	Nuro	83.5	79.1	72	1	0.00014548	1.4548
2011	R22	cm	Nuro	84	77.9	70	1	0.000148076	1.48076
2011	R59	cm	Nuro	85	80.4	76	1	0.000146233	1.46233
2011	R13	cm	Nuro	86.2	81.1	76	1	0.000142479	1.42479
2011	R81	cm	Nuro	86.7	81.3	70	2	0.000130265	1.30265
2011	R68	cm	Nuro	88.1	83.3	82	2	0.000141866	1.41866
2011	R64	cm	Nuro	88.5	84.1	92	2	0.000154668	1.54668
2011	R80	cm	Nuro	94.1	88.9	100	2	0.000142329	1.42329
2012	R134	cm	Nuro	50.6	48.3	16.5	0	0.000146434	1.46434
2012	R137	cm	Nuro	53	50.4	17	0	0.000132788	1.32788
2012	R91	cm	Nuro	54.9	52.3	23	0	0.000160777	1.60777
2012	R89	cm	Nuro	55.5	52.5	25	0	0.000172768	1.72768
2012	R101	cm	Nuro	56.3	53	24	0	0.000161207	1.61207
2012	R124	cm	Nuro	57.3	54.4	27.2	0	0.000168955	1.68955
2012	R121	cm	Nuro	58.5	55.8	24	0	0.000138137	1.38137
2012	R48	cm	Nuro	59.1	55.3	24.4	0	0.000144283	1.44283
2012	R95	cm	Nuro	59.7	56.8	31	0	0.000169167	1.69167
2012	R118	cm	Nuro	60.6	57.1	28	0	0.000150401	1.50401
2012	R132	cm	Nuro	60.9	58.3	25	1	0.000126164	1.26164
2012	R103	cm	Nuro	61.2	58.5	30	1	0.000149849	1.49849
2012	R88	cm	Nuro	61.5	57.4	34	1	0.000179781	1.79781
2012	R104	cm	Nuro	61.5	58.6	30	1	0.000149083	1.49083
2012	R103	cm	Nuro	62.2	59.2	29	1	0.000139776	1.39776
2012	R84	cm	Nuro	62.9	60.7	33	1	0.000147553	1.47553
2012	R84	cm	Nuro	63.2	60.6	32	1	0.000143791	1.43791
2012	R107	cm	Nuro	63.6	61.1	26.2	1	0.000114862	1.14862
2012	R119	cm	Nuro	64.3	61	33	1	0.000145387	1.45387
2012	R85	cm	Nuro	64.8	60.5	32	1	0.000144505	1.44505
2012	R126	cm	Nuro	65	62.1	30	1	0.00012527	1.2527
2012	R133	cm	Nuro	65.3	62.3	29	1	0.000119932	1.19932
2012	R117	cm	Nuro	66	62.6	33.4	1	0.000136152	1.36152
2012	R108	cm	Nuro	66.7	63.3	33.8	1	0.000133262	1.33262
2012	R99	cm	Nuro	66.9	63.2	40	1	0.000158456	1.58456
2012	R122	cm	Nuro	67.4	64	37	1	0.000141144	1.41144
2012	R130	cm	Nuro	67.9	64.3	44	1	0.000165508	1.65508
2012	R77	cm	Nuro	68	63.4	43	1	0.000168733	1.68733
2012	R120	cm	Nuro	68.3	65.1	37	1	0.000134109	1.34109
2012	R39	cm	Nuro	68.6	64.4	43.4	1	0.000162492	1.62492
2012	R102	cm	Nuro	68.7	64.8	40	1	0.000147006	1.47006
2012	R40	cm	Nuro	69.1	64.8	45	1	0.000165382	1.65382
2012	R131	cm	Nuro	69.1	65.2	38	1	0.000137101	1.37101
2012	R106	cm	Nuro	69.5	66.3	36	1	0.000123527	1.23527
2012	R102	cm	Nuro	69.6	66.2	43	1	0.000148216	1.48216
2012	R110	cm	Nuro	69.7	65.6	39.4	1	0.000139568	1.39568
2012	R97	cm	Nuro	70.6	67.6	39	1	0.000126248	1.26248
2012	R128	cm	Nuro	73.5	70.5	46	1	0.000131278	1.31278
2012	R93	cm	Nuro	74.1	70.5	NA	1	NA	NA
2012	R96	cm	Nuro	75.2	70.7	54	1	0.000152804	1.52804
2012	R92	cm	Nuro	75.6	69.7	NA	1	NA	NA
2012	R37	cm	Nuro	76.8	72.2	68	1	0.000180675	1.80675
2012	R37	cm	Nuro	77	72.6	66	1	0.000172478	1.72478
2012	R82	cm	Nuro	77.1	73.4	53	1	0.000134026	1.34026
2012	R56	cm	Nuro	77.5	73	65	1	0.000167088	1.67088
2012	R57	cm	Nuro	77.6	72.5	65	1	0.000170569	1.70569
2012	R125	cm	Nuro	77.7	72.2	60	1	0.000159419	1.59419
2012	R56	cm	Nuro	77.9	74.7	64	1	0.000153539	1.53539
2012	R129	cm	Nuro	79.2	73.9	65	1	0.000161057	1.61057
2012	R135	cm	Nuro	79.5	75.2	64	1	0.000150497	1.50497
2012	R60	cm	Nuro	80.2	75.7	75	1	0.000172891	1.72891
2012	R06	cm	Nuro	80.3	75.4	68	1	0.000158633	1.58633
2012	R111	cm	Nuro	80.9	76.2	76	1	0.000171771	1.71771
2012	R06	cm	Nuro	81.4	76.9	71	1	0.000156127	1.56127
2012	R109	cm	Nuro	82.1	77.6	72.4	1	0.000154936	1.54936
2012	R90	cm	Nuro	82.4	76.7	NA	1	NA	NA
2012	R114	cm	Nuro	84.3	87.2	69	1	0.000104064	1.04064
2012	R136	cm	Nuro	85.3	82.2	106	1	0.000190849	1.90849
2012	R86	cm	Nuro	85.4	80.8	NA	1	NA	NA
2012	R105	cm	Nuro	85.8	81	80	1	0.000150534	1.50534
2012	R105	cm	Nuro	85.8	81	86.4	1	0.000162577	1.62577
2012	R112	cm	Nuro	87.2	83.1	92	2	0.000160319	1.60319
2012	R100	cm	Nuro	87.2	83.7	93	2	0.000158601	1.58601
2012	R94	cm	Nuro	87.5	81.8	NA	2	NA	NA
2012	R127	cm	Nuro	87.6	83.1	82	2	0.000142893	1.42893
2012	R116	cm	Nuro	88.5	83.3	76.4	2	0.000132178	1.32178
2012	R83	cm	Nuro	90.4	84.6	95	2	0.000156896	1.56896
2012	R113	cm	Nuro	91.6	86.7	108	2	0.000165717	1.65717
2012	R115	cm	Nuro	96.5	91	100.4	2	0.000133232	1.33232
2012	R87	cm	Nuro	97.6	91.3	NA	2	NA	NA
2012	R98	cm	Nuro	107	95.5	NA	2	NA	NA
2013	R147	cm	Nuro	47.5	45.1	14	0	0.000152615	1.52615
2013	R123	cm	Nuro	52.3	48.7	16	0	0.000138527	1.38527
2013	R143	cm	Nuro	54.4	51.3	20	0	0.000148142	1.48142
2013	R153	cm	Nuro	54.7	51.7	17	0	0.00012302	1.2302
2013	R146	cm	Nuro	55.1	51.9	19	0	0.00013591	1.3591
2013	R145	cm	Nuro	56	52.3	19	0	0.000132815	1.32815
2013	R150	cm	Nuro	58.4	54.7	25	0	0.000152749	1.52749
2013	R152	cm	Nuro	59.8	56.9	26	0	0.000141136	1.41136
2013	R138	cm	Nuro	62.4	58.3	34	1	0.000171583	1.71583
2013	R142	cm	Nuro	63.5	58.8	25	1	0.000122973	1.22973
2013	R154	cm	Nuro	64.9	61.9	32	1	0.000134921	1.34921
2013	R133	cm	Nuro	65	62.5	32	1	0.000131072	1.31072
2013	R107	cm	Nuro	65.4	61.9	31	1	0.000130704	1.30704
2013	R117	cm	Nuro	65.5	62.6	32	1	0.000130445	1.30445
2013	R103	cm	Nuro	65.8	62.6	38	1	0.000154903	1.54903
2013	R108	cm	Nuro	66	63.7	36	1	0.000139279	1.39279
2013	R151	cm	Nuro	66.1	61.9	38	1	0.000160218	1.60218
2013	R117	cm	Nuro	66.3	62.7	37	1	0.000150106	1.50106
2013	R108	cm	Nuro	67.1	64	40	1	0.000152588	1.52588
2013	R144	cm	Nuro	67.4	64	40	1	0.000152588	1.52588
2013	R88	cm	Nuro	67.4	62.6	46	1	0.000187514	1.87514
2013	R149	cm	Nuro	70.4	67	40	1	0.000132995	1.32995
2013	R99	cm	Nuro	73	68.8	52	1	0.000159675	1.59675
2013	R09	cm	Nuro	78	74	62	1	0.000153002	1.53002
2013	R82	cm	Nuro	78	74	56	1	0.000138195	1.38195
2013	R82	cm	Nuro	78.2	74.3	74	1	0.000180412	1.80412
2013	R148	cm	Nuro	78.7	75.7	38	1	8.76e-05	0.875984
2013	R92	cm	Nuro	79.7	74.4	70	1	0.000169973	1.69973
2013	R61	cm	Nuro	81.3	75	60	1	0.000142222	1.42222
2013	R140	cm	Nuro	82.5	78.7	78	1	0.000160019	1.60019
2013	R44	cm	Nuro	83.2	79.2	78	1	0.000157007	1.57007
2013	R76	cm	Nuro	86.6	81.4	80	1	0.000148326	1.48326
2013	R01	cm	Nuro	86.9	82	95	2	0.000172299	1.72299
2013	R141	cm	Nuro	88.2	82.2	85	2	0.000153039	1.53039
2013	R139	cm	Nuro	88.3	82.4	88	2	0.00015729	1.5729
2013	R59	cm	Nuro	88.4	84	93	2	0.000156908	1.56908
2013	R139	cm	Nuro	90.4	84.1	100	2	0.000168117	1.68117
2013	R112	cm	Nuro	90.6	86.6	NA	2	NA	NA
